# Supplementary material for: Regional Heritability Mapping of Quantitative Trait Loci Controlling Traits Related to Growth and Productivity in Popcorn (Zea mays L.)
Source: Plants (Basel). 2021 Sep 6;10(9):1845. doi: 10.3390/plants10091845 (PMC8466968; doi:10.3390/plants10091845)
Supplement: Supplementary file 1 [file plants-10-01845-s001.zip]

Archive with 1 entries (1 files):
- plants-1284221-supplementary.pdf
